# Supplementary material for: Sodium Dodecyl Sulfate–Mediated Graphene Sensor for Electrochemical Detection of the Antibiotic Drug: Ciprofloxacin
Source: Materials (Basel). 2022 Nov 8;15(22):7872. doi: 10.3390/ma15227872 (PMC9696905; doi:10.3390/ma15227872)
Supplement: Supplementary file 1 [file materials-15-07872-s001.zip]

Archive with 1 entries (1 files):
- materials-1949278-supplementary.pdf
